# Supplementary material for: Methylated CpG ODNs from Bifidobacterium longum subsp. infantis Modulate Treg Induction and Suppress Allergic Response in a Murine Model
Source: Int J Mol Sci. 2025 Jul 14;26(14):6755. doi: 10.3390/ijms26146755 (PMC12295409; doi:10.3390/ijms26146755)
Supplement: Supplementary file 1 [file ijms-26-06755-s001.zip]

Archive with 1 entries (1 files):
- ijms-3736943-supplementary.pdf
